# Supplementary material for: First report on knockdown resistance mutations in wild populations of Aedes aegypti from Argentina determined by a novel multiplex high-resolution melting polymerase chain reaction method
Source: Parasit Vectors. 2023 Jul 6;16:222. doi: 10.1186/s13071-023-05840-y (PMC10324241; doi:10.1186/s13071-023-05840-y)
Supplement: Supplementary file 2 — Additional file 2. Clustal alignments of sequences obtained by Sanger sequencing and gene AAEL023266 in Vectorbase for regions 1016 and 1534. [file 13071_2023_5840_MOESM2_ESM.txt]

Supplementary information 2


A) Clustal alignments of sequences obtained by Sanger sequencing and gene AAEL023266 in Vectorbase for region 1016. 
AAEL023266 (vectorbase.org)		CAAATTGTTTCCCACCCGCACAGGTACTTAACCTTTTCTTA	41
Aedae_nav_1016_Tartagal_2.ab1           CAAATTGTTTCCCACTCGCACAGATACTTAACCTTTTCTTA	41
Aedae_nav_1016_Tartagal_21.ab1          CAAATTGTTTCCCACTCGCACAGATACTTAACCTTTTCTTA	41
Aedae_nav_1016_LaPlataZooBA_7.ab1       CAAATTGTTTCCCACTCGCACAGGTACTTAACCTTTTCTTA	41
Aedae_nav_1016_LaPlataZooBA_11.ab1      CAAATTGTTTCCCACTCGCACAGGTACTTAACCTTTTCTTA	41
Aedae_nav_1016_LaPlataZooBA_12.ab1      CAAATTGTTTCCCACTCGCACAGGTACTTAACCTTTTCTTA	41
Aedae_nav_1016_TigreBA_17.ab1           CAAATTGTTTCCCACTCGCACAGGTACTTAACCTTTTCTTA	41
Aedae_nav_1016_MerloBA_13.ab1           CAAATTGTTTCCCACTCGCACAGGTACTTAACCTTTTCTTA	41
Aedae_nav_1016_LaPlataCemBA_18.ab1      CAAATTGTTTCCCACTCGCACAGGTACTTAACCTTTTCTTA	41
Aedae_nav_1016_LamatanzaBA_23.ab1       CAAATTGTTTCCCACTCGCACAGGTACTTAACCTTTTCTTA	41
Aedae_nav_1016_LamatanzaBA_17.ab1       CAAATTGTTTCCCACTCGCACAGGTACTTAACCTTTTCTTA	41
Aedae_nav_1016_QuilmesBA_13.ab1         CAAATTGTTTCCCACTCGCACAGGTACTTAACCTTTTCTTA	41
Aedae_nav_1016_QuilmesBA_11.ab1         CAAATTGTTTCCCACTCGCACAGGTACTTAACCTTTTCTTA	41
Aedae_nav_1016_QuilmesBA_1.ab1          CAAATTGTTTCCCACTCGCACAGGTACTTAACCTTTTCTTA	41
Aedae_nav_1016_MerloBA_18.ab1           CAAATTGTTTCCCACTCGCACAGGTACTTAACCTTTTCTTA	41
Aedae_nav_1016_MerloBA_24.ab1           CAAATTGTTTCCCACTCGCACAGGTACTTAACCTTTTCTTA	41
Aedae_nav_1016_QuilmesBA_2.ab1          CAAATTGTTTCCCACTCGCACAGGTACTTAACCTTTTCTTA	41
                                        *************** ******* *****************

B) Clustal alignments of sequences obtained by Sanger sequencing and gene AAEL023266 in Vectorbase for region 1534. 

AAEL023266 (vectorbase.org)		 TGTACCTCTACTTTGTGTTCTTCATCATCTTCGGGTCGTTCTTCACGCTG	50
Aedae_nav_1534_LaPlataZooBA_7.ab1        TGTACCTCTACTTCGTGTTCTTCATCATCTTCGGGTCGTTCTTCACGCTG	50
Aedae_nav_1534_LaPlataZooBA_11.ab1       TGTACCTCTACTTCGTGTTCTTCATCATCTTCGGGTCGTTCTTCACGCTG	50
Aedae_nav_1534_ArturoSeguiBA_28.ab1      TGTACCTCTACTTCGTGTTCTTCATCATCTTCGGGTCGTTCTTCACGCTG	50
Aedae_nav_1534_TigreBA_103.ab1           TGTACCTCTACTTTGTGTTCTTCATCATCTGCGGGTCGTTCTTCACGCTG	50
Aedae_nav_1534_AvellanedaBA_104.ab1      TGTACCTCTACTTTGTGTTCTTCATCATCTGCGGGTCGTTCTTCACGCTG	50
Aedae_nav_1534_LaPlataBA_125.ab1         TGTACCTCTACTTTGTGTTCTTCATCATCTGCGGGTCGTTCTTCACGCTG	50
Aedae_nav_1534_LaMatanzaBA_142.ab1       TGTACCTCTACTTTGTGTTCTTCATCATCTGCGGGTCGTTCTTCACGCTG	50
Aedae_nav_1534_TartagalSAL.ab1           TGTACCTCTACTTTGTGTTCTTCATCATCTGCGGGTCGTTCTTCACGCTG	50
Aedae_nav_1534_TartagalSal_2.ab1         --------TACTTTGTGTTCTTCATCATCTGCGGGTCGTTCTTCACGCTG	42
Aedae_nav_1534_TartagalSal_21_b.ab1      --------TACTTTGTGTTCTTCATCATCTGCGGGTCGTTCTTCACGCTG	42
Aedae_nav_1534_LaMatanzaBA_4.ab1         TGTACCTCTACTTTGTGTTCTTCATCATCTGCGGGTCGTTCTTCACGCTG	50
Aedae_nav_1534_MerloBA_18.ab1            --------TACTTTGTGTTCTTCATCATCTGCGGGTCGTTCTTCACGCTG	42
Aedae_nav_1534_MerloBA_24.ab1            --------TACTTTGTGTTCTTCATCATCTGCGGGTCGTTCTTCACGCTG	42
Aedae_nav_1534_QuilmesBA_2_b.ab1         --------TACTTTGTGTTCTTCATCATCTGCGGGTCGTTCTTCACGCTG	42
Aedae_nav_1534_QuilmesBA_12.ab1          --------TACTTTGTGTTCTTCATCATCTGCGGGTCGTTCTTCACGCTG	42
Aedae_nav_1534_QuilmesBA_14_b.ab1        --------TACTTTGTGTTCTTCATCATCTGCGGGTCGTTCTTCACGCTG	42
Aedae_nav_1534_QuilmesBA_15.ab1          --------TACTTTGTGTTCTTCATCATCTGCGGGTCGTTCTTCACGCTG	42
Aedae_nav_1534_TigreBA_25.ab1            TGTACCTCTACTTTGTGTTCTTCATCATCTGCGGGTCGTTCTTCACGCTG	50
H211220-012_A15_1534-00_Ae1534.ab1       ------TCTACTTTGTGTTCTTCATCATCTTCGGGTCGTTCTTCACGCTG	44
Aedae_nav_1534_TartagalSal_21_a.ab1      --------TACTTTGTGTTCTTCATCATCTTCGGGTCGTTCTTCACGCTG	42
Aedae_nav_1534_LaMatanzaBA_17.ab1        --------TACTTTGTGTTCTTCATCATCTTCGGGTCGTTCTTCACGCTG	42
Aedae_nav_1534_QuilmesBA_2_a.ab1         --------TACTTTGTGTTCTTCATCATCTTCGGGTCGTTCTTCACGCTG	42
Aedae_nav_1534_QuilmesBA_14_a.ab1        --------TACTTTGTGTTCTTCATCATCTTCGGGTCGTTCTTCACGCTG	42
                                                 ***** **************** *******************
